# Supplementary material for: Preliminary Study on the Purity Analysis of Primary Certified Gas Mixtures Using Different Spectroscopic Techniques
Source: Sensors (Basel). 2025 Oct 2;25(19):6068. doi: 10.3390/s25196068 (PMC12526893; doi:10.3390/s25196068)
Supplement: Supplementary file 1 [file sensors-25-06068-s001.zip]

Archive with 1 entries (1 files):
- sensors-3810702-supplementary.pdf
